# Supplementary material for: Genetic dissection of DNA damage tolerance in Bacillus subtilis: RecA and recombination functions regulate translesion synthesis
Source: Nucleic Acids Res. 2026 Jul 6;54(13):gkag673. doi: 10.1093/nar/gkag673 (PMC13335488; doi:10.1093/nar/gkag673)
Supplement: gkag673_Supplemental_Files [file gkag673_supplemental_files.zip]

Archive with 2 entries (2 files):
- Torres and Alonso Supplementary Materials File 1.pdf
- Torres and Alonso Supplementary Materials File 2.pdf
